# Supplementary material for: Inhibition of a live-attenuated chlamydia oral vaccine in the large intestine is dependent on CD11c-expressing cells that produce IL-23
Source: Sci Rep. 2026 May 9;16:21269. doi: 10.1038/s41598-026-51625-5 (PMC13346799; doi:10.1038/s41598-026-51625-5)
Supplement: Supplementary file 1 — Supplementary Material 1 [file 41598_2026_51625_MOESM1_ESM.xlsx]

## Sheet: Fig.1
Fig1.a Rectal swabs IFUs from WT mice
Investigator	CM	Mice	Dose	Route	Naïve	D3	D7	D14	D28
Ying	G28.51.1	WT	10^7	i.colon	0	3.19705	2.63278	0	0
					0	3.49561	2.69973	0	0
					0	2.75772	1.72969	0	0
					0	4.3987	2.42866	0	0
					0	3.79664	3.12763	0	0
					0	3.52914	2.5237	0	0
					0	0.61931	0.511639	0	0
		Wilcoxon 2-tailed (n=5): Fig. 1b: day 3 vs. day 7: p=0.0216
Fig1.b Colon tissues IFUs from WT mice
Investigator	CM	Mice	Dose	Route	Naïve	D3	D7	D14	D28
Ying	G28.51.1	WT	10^7	i.colon	0	5.00076	2.85463	0	0
					0	4.7022	2.15566	0	0
					0	5.58509	2.93381	0	0
Ahmed					0	2.89423	0	0	0
					0	2.86122	0	0	0
					0	4.2087	1.58882	0	0
					0	1.25588	1.48166	0	0
		Wilcoxon 2-tailed (n=5): Fig. 1b: day 3 vs. day 7: p=0.0367
Fig1.c IL-23 protein(pg/ml) in WT mice colon tissues
Investigator	CM	Mice	Dose	Route	Naïve	D3	D7	D14	D28
Ying & Ahmed	G28.51.1	WT	10^7	i.colon	35.3482	24.441	80.7246	31.2828	35.4196
					27.098	21.0201	87.9435	41.5455	25.8624
					0	27.8619	71.443	40.1982	61.7018
					0	31.25	76.5994	47.366
					0	32.75	62.0709
					12.4892	27.4646	75.7563	40.0981	40.9946
					17.3486	4.82432	9.74445	6.64925	18.5587
Wilcoxon 2-tailed (n=3 to 5): Fig. 1c: day 3 vs. day 7: p=0.0122

## Sheet: Fig.2
Fig2.a Rectal swabs IFUs from WT mice
Investigator	CM	Mice	Dose	Route	Mouse ID	D3	D7	D14	D21	D28
Ying	G28.51.1	WT	10^7	i.colon	ABG01L	3.45669	1.25257	0	0	0
					ABG01R	3.41093	1.25257	0	0	0
					ABG01N	3.05875	0	0	0	0
Rongze	G28.51.1	WT	10^7	i.colon	Z1185-L	4.79139	0	0	0	0
					Z1185-R	4.80755	0	0	0	0
					Mean	3.90506	0.501029	0	0	0
					StDev	0.830888	0.686062	0	0	0
Fig2.b Tissues IFUs from WT mice
Day 28
Investigator	CM	Mice	Dose	Route	Mouse ID	Stom		Duo	Jej	Ile		Cec	Col	Rect		Spl	Liv	Kid	mLN
Ying	G28.51.1	WT	10^7	i.colon	ABG01L	0		0	0	0		0	0	0		0	0	0	0
					ABG01R	0		0	0	0		0	0	0		0	0	0	0
					ABG01N	0		0	0	0		0	0	0		0	0	0	0
Rongze	G28.51.1	WT	10^7	i.colon	Z1185-L	0		0	0	0		0	0	0		0	0	0	0
					Z1185-R	0		0	0	0		0	0	0		0	0	0	0
					Mean	0		0	0	0		0	0	0		0	0	0	0
					StDev	0		0	0	0		0	0	0		0	0	0	0
Fig2.c Rectal swabs IFUs from IL-12 p35 KO mice
Investigator	CM	Mice	Dose	Route	Mouse ID	D3	D7	D14	D21	D28
koprivsek	G28.51.1	IL12 KO	10^7	i.colon	UL01L	3.23484	0	0	0	0
					UL01N	2.12763	0	0	0	0
					YM01L	5.80069	3.87166	0	0	0
					YM01N	4.86493	2.53133	0	0	0
					AAP03L	5.04102	0	0	0	0
					AAP03R	4.10014	0	0	0	0
					AAP03N	3.85463	0	0	0	0
					Mean	4.14627	0.914713	0	0	0
					StDev	1.22793	1.60937	0	0	0
Fig2.d Tissues IFUs from IL-12 p35 KO mice
Day 28
Investigator	CM	Mice	Dose	Route	Mouse ID	Stom		Duo	Jej	Ile		Cec	Col	Rect		Spl	Liv	Kid	mLN
koprivsek	G28.51.1	IL12 KO	10^7	i.colon	UL01L	0		0	0	0		0	0	0		0	0	0	0
					UL01N	0		0	0	0		0	0	0		0	0	0	0
					YM01L	0		0	0	0		0	0	0		0	0	0	0
					YM01N	0		0	0	0		0	0	0		0	0	0	0
					AAP03L	0		0	0	0		0	0	0		0	0	0	0
					AAP03R	0		0	0	0		0	0	0		0	0	0	0
					AAP03N	0		0	0	0		0	0	0		0	0	0	0
					Mean	0		0	0	0		0	0	0		0	0	0	0
					StDev	0		0	0	0		0	0	0		0	0	0	0
Fig2.e Rectal swabs IFUs from IL-23 p19 KO mice
Investigator	CM	Mice	Dose	Route	Mouse ID	D3	D7	D14	D21	D28
Rongze &Ahmed	G28.51.1	IL23p19 KO	10^7	i.colon	Z1151-R	5.35838	1.98886	0	1.62764	2.87017
					Z1151-N	5.08233	3.6291	0	2.23822	1.30103
					Z1151-LL	4.72899	2.85666	0	0	1
					Z1188-L	3.92783	3.3647	0.69897	0	0		AUC	P value	0.00576612
					Z1188-R	4.32683	3.3647	1.30103	0	0
					Mean	4.68487	3.04081	0.4	0.773172	1.03424
					StDev	0.573332	0.651231	0.58763	1.08049	1.18134
Fig2.f Tissues IFUs from IL-23p19 KO mice
Day 28
Investigator	CM	Mice	Dose	Route	Mouse ID	Stom	Duo	Jej	Ile	Cec	Col	Rect	Spl	Liv	Kid
Rongze &Ahmed	G28.51.1	IL23p19 KO	10^7	i.colon	Z1151-R	0	0	0	0	4.94877	4.8767	4.05425	0	0	0
					Z1151-N	0	0	0	0	4.04128	2.73928	0	0	0	0
					Z1151-LL	0	0	0	0	0	2.30103	0	0	0	0
					Z1188-L	0	0	0	0	6.19503	4.21973	2.97784	0	0	0
					Z1188-R	0	0	0	0	6.21402	0	0	0	0	0
					Mean	0	0	0	0	4.27982	2.82735	1.40642	0	0	0
					StDev	0	0	0	0	2.56078	1.8985	1.96306	0	0	0
					AUC	P value	0.0122

## Sheet: Fig.3
			CD11c-DTR with PBS
		CD11c+(%)	Naïve	D7	D14
			3.36	3.14	3.24
			3.46	3.69	3.4
			3.75	4.19	2.72
			3.72
			3.5725	3.67333	3.12
			0.192419	0.525198	0.355528
			CD11c-DTR with DTR
			Naïve	D7	D14
			3.36	0.23	3.33
			3.46	0.44	3.68
			3.75	0.47	1.26
			3.52333	0.38	2.75667
			0.202567	0.130767	1.30791
			C57 with DTR
			Naïve	D7	D14
			3.88	2.77	3.4
			3.46	3.17	3.49						*p=0.0809 (Wilcoxon, 2-tails)
			3.33	4.09	3.85
			3.49	3.56
			3.54	3.3975	3.58
			0.237065	0.563168	0.238118

## Sheet: Fig4
				Fig5.a	CD11c-DTR with PBS
				CD11c+(%)	Naïve	D7	D14
					3.36	3.14	3.24
					3.46	3.69	3.4
					3.75	4.19	2.22
					3.72	5
						6
					3.5725	4.404	2.95333
					0.192419	1.12425	0.640104
					CD11c-DTR with DTR
					Naïve	D7	D14
					3.36	0.23	3.33
					3.46	0.44	3.68
					3.75	0.47	2.26
						1
						0.56
					3.52333	0.54	3.09
					0.202567	0.284165	0.739797
					C57 with DTR
					Naïve	D7	D14
					3.88	2.77	3.4
					3.46	3.17	3.49
					3.33	4.09	3.85
					3.49	3.56
					3.54	3.3975	3.58
					0.237065	0.563168	0.238118
				Fig5.b	CD11c-DTR with PBS
				IL-23(pg/ml)	Naïve	D7	D14
					0.2463	55.2291	14.6373
					2.84664	43.1519	8.1384
					4.14681	35.3509	33.3243
					11.5679	66.4894
						58.5106
					4.70191	51.7464	18.7
					4.85608	12.429	13.0752
					CD11c-DTR with DTR
					Naïve	D7	D14
					0.2463	5.44698	8.1384
					2.84664	1.54647	5.9721
					4.14681	4.14681	22.321
						9.72763
						7.29572
					2.41325	5.63272	12.1438
					1.98604	3.10136	8.87998
					C57 with DTR
					Naïve	D7	D14
					35.3482	92.4277	31.2828
					27.098	80.1669	55.2291
					0	62.0709	41.5455
						58.65
					20.8154	73.3289	42.6858
					18.4926	15.8507	12.0138
				Fig5.c	CD11c-DTR with PBS
				IFNg(pg/ml)	Naïve	D7	D14
					0	54.2711	1.9539
					0	37.9172	1.5201
					0.327756	44.6325	2.44374
					9.53976	98.3796
						74.9421
					2.46688	62.0285	1.97258
					4.71778	24.6593	0.462103
					CD11c-DTR with DTR
					Naïve	D7	D14
					0	9.28144	1.41165
					0	2.79002	0.8694
					0.327756	20.0259	3.86006
						9.25926
						7.52315
					0.109252	9.77594	2.04704
					0.18923	6.31368	1.59336
					C57 with DTR
					Naïve	D7	D14
					1.09727	47.8955	8.03554
					1.74794	87.9287	11.5043
					0	51.9411	7.9613
						59.0857
					0.948402	61.7127	9.16705
					0.883428	18.0793	2.02447

## Sheet: Fig5
Fig6.a Rectal swabs IFUs from C57 mice + DTX
Investigator	CM	Mice	Dose	Route	D3	D5	D7	D10	D12	D14	D21	D28
Ying	G28.51.1	WT	10^7	i.colon	3.75772	3.00076	2.33175	0	0	0
					4.23484	1.95154	1.5536	0	0	0
					3.53587	2.63278	1.25257	0	0	0
					3.66081	3.05875	2.45669	0	0	0
					4.13793	2.45669	1.95154	0	0	0
					3.86544	2.62011	1.90923	0	0	0	#DIV/0!	#DIV/0!
					0.305287	0.450319	0.509338	0	0	0	#DIV/0!	#DIV/0!
Fig6.b Tissues IFUs from C57 mice + DTX on D7
Investigator	CM	Mice	Dose	Route	Stom		Duo	Jej	Ile		Cec	Col	Rect		Spl	Liv	Kid	mLN
Ying	G28.51.1	WT	10^7	i.colon	0		0	0	0		2.45669	3.15566	2.15566		0	0	0	0
					0		0	0	0		1.85463	2.33175	1.85463		0	0	0	0
					0		0	0	0		1.85463	2.33175	2.33175		0	0	0	0
					0		0	0	0		2.05532	2.60639	2.11402		0	0	0	0
					0		0	0	0		0.347599	0.475684	0.241272		0	0	0	0
Fig6.c Tissues IFUs from C57 mice + DTX on D14
Investigator	CM	Mice	Dose	Route	Stom		Duo	Jej	Ile		Cec	Col	Rect		Spl	Liv	Kid	mLN
Ying	G28.51.1	WT	10^7	i.colon	0		0	0	0		0	0	0		0	0	0	0
					0		0	0	0		0	0	0		0	0	0	0
					0		0	0	0		0	0	0		0	0	0	0
					0		0	0	0		0	0	0		0	0	0	0
					0		0	0	0		0	0	0		0	0	0	0
					0		0	0	0		0	0	0		0	0	0	0
Fig6.d Rectal swabs IFUs from CD11c-DTR mice + PBS
Investigator	CM	Mice	Dose	Route	D3	D5	D7	D10	D12	D14	D21	D28
Ying	G28.51.1	WT	10^7	i.colon	3.49808	X	1.25257	X	X	0	0	0
					4.10014	X	2.5536	X	X	0	0	0
					2.09767	X	1.85463	X	0	0	0	0
					2.5536	2.69973	2.33175	0	0	0
					3.08508	1.5536	0	0	0	0
					2.5536	1.5536	1.25257	0	0	0
					2.98136	1.93564	1.54085	0	0	0	0	0
					0.731615	0.661717	0.926291	0	0	0	0	0
Fig6.e Tissues IFUs from CD11c-DTR mice + PBS on D7
Investigator	CM	Mice	Dose	Route	Stom		Duo	Jej	Ile		Cec	Col	Rect		Spl	Liv	Kid	mLN
Ying	G28.51.1	WT	10^7	i.colon	0		0	0	0		3.60282	3.49808	2.45669		0	0	0	0
					0		0	0	0		2.15566	2.33175	0		0	0	0	0
					0		0	0	0		1.85463	3.57063	1.85463		0	0	0	0
Ahmed											3.11776	0	0
											2.77815	0	0
					0		0	0	0		2.70181	1.88009	0.862265		0	0	0	0
					0		0	0	0		0.708282	1.78531	1.19974		0	0	0	0
Fig6.f Tissues IFUs from CD11c-DTR Mice + PBS on D14
Investigator	CM	Mice	Dose	Route	Stom		Duo	Jej	Ile		Cec	Col	Rect		Spl	Liv	Kid	mLN
Ying	G28.51.1	WT	10^7	i.colon	0		0	0	0		0	0	0		0	0	0	0
					0		0	0	0		0	0	0		0	0	0	0
					0		0	0	0		0	0	0		0	0	0	0
					0		0	0	0		0	0	0		0	0	0	0
					0		0	0	0		0	0	0		0	0	0	0
Fig6.h Rectal swabs IFUs from CD11c-DTR mice + DT
Investigator	CM	Mice	Dose	Route	D3	D5	D7	D10	D12	D14	D21	D28
Ying	G28.51.1	WT	10^7	i.colon	3.15566	X	3.15566	X	X	0	0	0
					3.30179	X	3.96184	X	X	0	0	0
					3.1099	X	3.03072	X	2.15566	1.25257	0	0
					5.04102	3.08508	2.89602	2.33175	1.72969	0	0	0
					3.60282	4.17269	3.13339	1.85463	0	0	0	0
					3.57063	4.17269	2.09767	1.25257	1.25257	2.09767	0	0
					3.63031	3.81016	3.04588	1.81299	1.28448	0.558374	0	0
					0.720898	0.627934	0.596738	0.540795	0.932395	0.905369	0	0
Fig6.i Tissues IFUs from CD11c-DTR Mice + DT D7
Investigator	CM	Mice	Dose	Route	Stom		Duo	Jej	Ile		Cec	Col	Rect		Spl	Liv	Kid	mLN
Ying	G28.51.1	WT	10^7	i.colon	0		0	0	0		2.15566	4.47372	2.15566		0	0	0	0
					0		0	0	0		1.85463	4.20488	2.33175		0	0	0	0
					0		0	0	0		3.81842	4.33751	1.85463		0	0	0	0
Ahmed											4.61574	3.65735	0
											4.59561	3.78499	0
					0		0	0	0		3.40801	4.09169	1.26841		0	0	0	0
					0		0	0	0		1.32465	0.354224	1.17039		0	0	0	0
Fig6.j Tissues IFUs from CD11c-DTR Mice + DT on D14
Investigator	CM	Mice	Dose	Route	Stom		Duo	Jej	Ile		Cec	Col	Rect		Spl	Liv	Kid	mLN
Ying	G28.51.1	WT	10^7	i.colon	0		0	0	0		0	0	0		0	0	0	0
					0		0	0	0		3.05875	2.15566	0		0	0	0	0
					0		0	0	0		4.86493	4.77475	0		0	0	0	0
Ahmed											3.66622	3.00684	0
					0		0	0	0		2.64123	2.31014	0		0	0	0	0
					0		0	0	0		2.0723	1.98318	0		0	0	0	0

## Sheet: Fig6
Infection	Mouse ID	Recepient Mice Genotype	Donor Mice Genotype	Donor Cells	Experiment Date	Experiment ID	3 dpi	7 dpi	14 dpi	21 dpi	28 dpi	SI	Cec	Col	AR	spleen	Liver	Kidney
Intracolon 1E7 G28	Z2138-L	IL23p19 -/-	N/A	N/A	2025-10-15	AA-EXP 73-A	3.8516	2.9265	4.4216	3.1364	0	0	4.72165	3.78668	0	0	0	0
	Z2138-R						3.19115	1.30103	0	0	0	0	5.19298	3.53664	0	0	0	0
	Z2138-N						2.02461	3.94475	0	0	0	0	5.94024	3.62764	0	0	0	0
	Z2138-LL						3.9493	3.20291	0	0	0	0	5.13372	3.68633	0	0	0	0
Intracolon 1E7 G28	Z2176-L	IL23p19 -/-	C57BL/6J	CD11c+ Bone marrow derived dendertic cells	2025-11-25	AA-EXP 78	2.32661	0	0	0	0	0	0	0	0	0	0	0
	Z2176-R						1.39794	0	0	0	0	0	0	0	0	0	0	0
	Z2176-N						1.62764	0	0	0	0	0	0	0	0	0	0	0
	Z2177-L						1.30103	0	0	0	0	0	0	0	0	0	0	0
	Z2177-R						1.72358	0	0	0	0	0	0	0	0	0	0	0
Intracolon 1E7 G28	Z2178-L	IL23p19 -/-	N/A	CD11c- Bone marrow derived dendertic cells	2025-11-25	AA-EXP 78	3.40444	3.1089	1.69011	0	0	0	3.82364	3.65297	0	0	0	0
	Z2178-R						3.55367	3.31769	1.65051	0	0	0	2.66235	2.80276	0	0	0	0
	Z2178-N						3.51397	3.33775	1.90646	1.77815	1.65321	0	4.07257	4.01799	0	0	0	0
	Z2179-N						3.78029	3.72741	3.39703	2.56994	2.02461	0	4.10604	4.02411	0	0	0	0
